# Supplementary material for: A new species of semiarboreal toad of the Rhinella festae group (Anura, Bufonidae) from the Cordillera Azul National Park, Peru
Source: Zookeys. 2017 May 12;(673):21–47. doi: 10.3897/zookeys.673.13050 (PMC5523195; doi:10.3897/zookeys.673.13050)
Supplement: XML Treatment for Rhinella lilyrodriguezae [file zookeys.673.13050-treatment1.xml]

<!DOCTYPE tp:taxon-treatment
  PUBLIC "-//TaxonX//DTD Taxonomic Treatment Publishing DTD v0 20100105//EN" "tax-treatment-NSO.dtd">
<tp:taxon-treatment xmlns:tp="http://www.plazi.org/taxpub"><tp:treatment-meta><kwd-group><label>Taxon classification</label><kwd><named-content xmlns:xlink="http://www.w3.org/1999/xlink" content-type="kingdom">Animalia</named-content></kwd><kwd><named-content xmlns:xlink="http://www.w3.org/1999/xlink" content-type="order">Anura</named-content></kwd><kwd><named-content xmlns:xlink="http://www.w3.org/1999/xlink" content-type="family">Bufonidae</named-content></kwd></kwd-group><mixed-citation publication-type="journal"><person-group><name><surname>Cusi</surname><given-names>Juan C.</given-names></name><name><surname>Moravec</surname><given-names>Jiří</given-names></name><name><surname>Lehr</surname><given-names>Edgar</given-names></name><name><surname>Gvoždík</surname><given-names>Václav</given-names></name></person-group><article-title>A new species of semiarboreal toad of the <italic><tp:taxon-name><tp:taxon-name-part taxon-name-part-type="genus" reg="Rhinella">Rhinella</tp:taxon-name-part> <tp:taxon-name-part taxon-name-part-type="species" reg="festae">festae</tp:taxon-name-part></tp:taxon-name></italic> group (<tp:taxon-name><tp:taxon-name-part taxon-name-part-type="order">Anura</tp:taxon-name-part></tp:taxon-name>, <tp:taxon-name><tp:taxon-name-part taxon-name-part-type="family">Bufonidae</tp:taxon-name-part></tp:taxon-name>) from the Cordillera Azul National Park, Peru</article-title><source>Zookeys</source><day>12</day><month>5</month><year>2017</year><volume>2017</volume><issue>673</issue><fpage>21</fpage><lpage>47</lpage><pub-id pub-id-type="doi">10.3897/zookeys.673.13050</pub-id></mixed-citation></tp:treatment-meta><tp:nomenclature><tp:taxon-name>
            <tp:taxon-name-part taxon-name-part-type="genus" reg="Rhinella">Rhinella</tp:taxon-name-part>
            <tp:taxon-name-part taxon-name-part-type="species" reg="lilyrodriguezae">lilyrodriguezae</tp:taxon-name-part>
            <object-id xmlns:xlink="http://www.w3.org/1999/xlink" content-type="zoobank" xlink:type="simple">http://zoobank.org/8FD9CFFD-7311-42A5-85E2-2AB00CF4F7E7</object-id>
          </tp:taxon-name><tp:taxon-status xmlns:xlink="http://www.w3.org/1999/xlink" xlink:type="simple">sp. n.</tp:taxon-status><tp:nomenclature-citation-list><tp:nomenclature-citation><tp:taxon-name>
                <tp:taxon-name-part taxon-name-part-type="genus" reg="Rhinella">Rhinella</tp:taxon-name-part> <tp:taxon-name-part taxon-name-part-type="uncertainty-rank">cf.</tp:taxon-name-part> <tp:taxon-name-part taxon-name-part-type="species" reg="festae">festae</tp:taxon-name-part></tp:taxon-name><comment>: <xref ref-type="bibr" rid="B42">Tasker and Twomey 2015</xref>: Pag. 1, figs 7–9.</comment></tp:nomenclature-citation></tp:nomenclature-citation-list></tp:nomenclature><tp:treatment-sec sec-type="Suggested English name" id="SECID0EQRBG"><title>Suggested English name.</title><p>Lily Rodriguez’s Beaked Toad</p></tp:treatment-sec><tp:treatment-sec sec-type="Suggested Spanish name" id="SECID0EVRBG"><title>Suggested Spanish name.</title><p>Sapo picudo de Lily Rodríguez</p></tp:treatment-sec><tp:treatment-sec sec-type="Holotype" id="SECID0E1RBG"><title>Holotype.</title><p>
            <named-content xmlns:xlink="http://www.w3.org/1999/xlink" content-type="dwc:institutional_code" xlink:type="simple">MUSM</named-content> 32204 (field number KT 75, Figs <xref ref-type="fig" rid="F3">3</xref>–<xref ref-type="fig" rid="F6">6</xref>). An adult gravid female collected <italic>ca.</italic> 20 km from Park Rangers Center N° 53 “Shapaja” of the Cordillera Azul National Park (<named-content xmlns:xlink="http://www.w3.org/1999/xlink" content-type="dwc:verbatimCoordinates" xlink:type="simple"><named-content content-type="geo-json" specific-use="{&#34;type&#34;:&#34;Point&#34;,&#34;coordinates&#34;:[-76.210222,-8.187528]}" id="NCID0ESSBG" xlink:type="simple">08°11'15.1"S, 76°12'36.8"W</named-content></named-content>, 1260 m), Alto Biavo District, Bellavista Province, San Martín Region, Peru, collected on 27 September 2013 by K. Tasker and J. C. Cusi.</p></tp:treatment-sec><tp:treatment-sec sec-type="Paratypes" id="SECID0EXSBG"><title>Paratypes.</title><p>Five individuals (Figs <xref ref-type="fig" rid="F7">7</xref>–<xref ref-type="fig" rid="F8">8</xref>): an adult female <named-content xmlns:xlink="http://www.w3.org/1999/xlink" content-type="dwc:institutional_code" xlink:type="simple">MUSM</named-content> 32206 (field number KT 76), two juveniles <named-content xmlns:xlink="http://www.w3.org/1999/xlink" content-type="dwc:institutional_code" xlink:type="simple">MUSM</named-content> 32211 (field number KT 84), 32213 (field number KT 72) collected with the holotype; two adult females <named-content xmlns:xlink="http://www.w3.org/1999/xlink" content-type="dwc:institutional_code" xlink:type="simple">MUSM</named-content> 32201 (field number KT 89), <named-content xmlns:xlink="http://www.w3.org/1999/xlink" content-type="dwc:institutional_code" xlink:type="simple">MUSM</named-content> 32205 (field number KT 87), same locality as holotype, collected on 28 September 2013 by K. Tasker and J. C. Cusi.</p></tp:treatment-sec><tp:treatment-sec sec-type="diagnosis" id="SECID0EZTBG"><title>Diagnosis.</title><p>A large species of the <italic><tp:taxon-name><tp:taxon-name-part taxon-name-part-type="genus" reg="Rhinella">Rhinella</tp:taxon-name-part> <tp:taxon-name-part taxon-name-part-type="species" reg="festae">festae</tp:taxon-name-part></tp:taxon-name></italic> group confirmed by <italic>16S</italic> DNA barcoding. The new species can be diagnosed by the following combination of characters: (1) large size, <abbrev xmlns:xlink="http://www.w3.org/1999/xlink" xlink:title="snout–vent length" id="ABBRID0EMUBG" xlink:type="simple">SVL</abbrev> 47.1–58.3 mm in females (n = 4), males are unknown; <!--PageBreak--><!--PageBreak-->(2) eight presacral vertebrae; (3) sacral vertebrae fused with coccyx; (4) snout long, acuminate, pointed to rounded terminally in dorsal view; snout protuberant, directed slightly anteroventral in profile as a “shark snout”; (5) cranial crests moderately developed; (6) canthal, supraorbital, postorbital and supratympanic crests continuous, distinctly elevated in female, slightly elevated in juveniles; pretympanic crest present, occipital crest absent; (7) tympanic membrane present, tympanic annulus weakly defined; (8) mandibular angle not protruding; (9) parotoid glands moderately large, roughly triangular to rounded in outline, slightly swollen laterally, incorporated into lateral row of tubercles; (10) dorsolateral rows of small, conical tubercles extending from parotoid gland to groin; (11) hands and feet with long digits, fingers basally webbed and toes moderately webbed; (12) skin on dorsum smooth with scattered conical tubercles in females; (13) subarticular tubercles diffuse, round to ovoid; (14) supernumerary tubercles present, round but poorly developed; (15) cloacal sheath absent; (16) in life, dorsum light brown to greenish brown with irregular brown, dark brown or black markings; with or without grey white middorsal stripe; venter cream yellow to brownish grey with minute light cream spots; iris silvery greenish with irregular black mottling.</p></tp:treatment-sec><tp:treatment-sec sec-type="comparisons" id="SECID0ETUBG"><title>Comparisons with other species.</title><p>The new species shares similarities with members of the <italic><tp:taxon-name><tp:taxon-name-part taxon-name-part-type="genus" reg="Rhinella">Rhinella</tp:taxon-name-part> <tp:taxon-name-part taxon-name-part-type="species" reg="festae">festae</tp:taxon-name-part></tp:taxon-name></italic> and <italic><tp:taxon-name><tp:taxon-name-part taxon-name-part-type="genus" reg="Rhinella">R.</tp:taxon-name-part> <tp:taxon-name-part taxon-name-part-type="species" reg="acrolopha">acrolopha</tp:taxon-name-part></tp:taxon-name></italic> groups. Three species of the <italic><tp:taxon-name><tp:taxon-name-part taxon-name-part-type="genus" reg="Rhinella">R.</tp:taxon-name-part> <tp:taxon-name-part taxon-name-part-type="species" reg="acrolopha">acrolopha</tp:taxon-name-part></tp:taxon-name></italic> group from Colombia and Panama (<italic><tp:taxon-name><tp:taxon-name-part taxon-name-part-type="genus" reg="Rhinella">R.</tp:taxon-name-part> <tp:taxon-name-part taxon-name-part-type="species" reg="truebae">truebae</tp:taxon-name-part></tp:taxon-name></italic>, <italic><tp:taxon-name><tp:taxon-name-part taxon-name-part-type="genus" reg="Rhinella">R.</tp:taxon-name-part> <tp:taxon-name-part taxon-name-part-type="species" reg="lindae">lindae</tp:taxon-name-part></tp:taxon-name></italic> and <italic><tp:taxon-name><tp:taxon-name-part taxon-name-part-type="genus" reg="Rhinella">R.</tp:taxon-name-part> <tp:taxon-name-part taxon-name-part-type="species" reg="tenrec">tenrec</tp:taxon-name-part></tp:taxon-name></italic>) are large-sized toads similarly to <italic><tp:taxon-name><tp:taxon-name-part taxon-name-part-type="genus" reg="Rhinella">R.</tp:taxon-name-part> <tp:taxon-name-part taxon-name-part-type="species" reg="lilyrodriguezae">lilyrodriguezae</tp:taxon-name-part></tp:taxon-name></italic> sp. n. (maximum <abbrev xmlns:xlink="http://www.w3.org/1999/xlink" xlink:title="snout–vent length" id="ABBRID0EGXBG" xlink:type="simple">SVL</abbrev> 65.9 mm in <italic><tp:taxon-name><tp:taxon-name-part taxon-name-part-type="genus" reg="Rhinella">R.</tp:taxon-name-part> <tp:taxon-name-part taxon-name-part-type="species" reg="truebae">truebae</tp:taxon-name-part></tp:taxon-name></italic>, 62.2 mm in <italic><tp:taxon-name><tp:taxon-name-part taxon-name-part-type="genus" reg="Rhinella">R.</tp:taxon-name-part> <tp:taxon-name-part taxon-name-part-type="species" reg="lindae">lindae</tp:taxon-name-part></tp:taxon-name></italic>, 60.8 mm in <italic><tp:taxon-name><tp:taxon-name-part taxon-name-part-type="genus" reg="Rhinella">R.</tp:taxon-name-part> <tp:taxon-name-part taxon-name-part-type="species" reg="tenrec">tenrec</tp:taxon-name-part></tp:taxon-name></italic> and 58.3 mm in <italic><tp:taxon-name><tp:taxon-name-part taxon-name-part-type="genus" reg="Rhinella">R.</tp:taxon-name-part> <tp:taxon-name-part taxon-name-part-type="species" reg="lilyrodriguezae">lilyrodriguezae</tp:taxon-name-part></tp:taxon-name></italic>). The new species is most similar morphologically to <italic><tp:taxon-name><tp:taxon-name-part taxon-name-part-type="genus" reg="Rhinella">R.</tp:taxon-name-part> <tp:taxon-name-part taxon-name-part-type="species" reg="truebae">truebae</tp:taxon-name-part></tp:taxon-name></italic> and <italic><tp:taxon-name><tp:taxon-name-part taxon-name-part-type="genus" reg="Rhinella">R.</tp:taxon-name-part> <tp:taxon-name-part taxon-name-part-type="species" reg="tenrec">tenrec</tp:taxon-name-part></tp:taxon-name></italic>, but is distinguished by lacking the occipital crest (which is low in <italic><tp:taxon-name><tp:taxon-name-part taxon-name-part-type="genus" reg="Rhinella">R.</tp:taxon-name-part> <tp:taxon-name-part taxon-name-part-type="species" reg="truebae">truebae</tp:taxon-name-part></tp:taxon-name></italic> and <italic><tp:taxon-name><tp:taxon-name-part taxon-name-part-type="genus" reg="Rhinella">R.</tp:taxon-name-part> <tp:taxon-name-part taxon-name-part-type="species" reg="tenrec">tenrec</tp:taxon-name-part></tp:taxon-name></italic>). <italic><tp:taxon-name><tp:taxon-name-part taxon-name-part-type="genus" reg="Rhinella">Rhinella</tp:taxon-name-part> <tp:taxon-name-part taxon-name-part-type="species" reg="lilyrodriguezae">lilyrodriguezae</tp:taxon-name-part></tp:taxon-name></italic> sp. n. can also be distinguished from <italic><tp:taxon-name><tp:taxon-name-part taxon-name-part-type="genus" reg="Rhinella">R.</tp:taxon-name-part> <tp:taxon-name-part taxon-name-part-type="species" reg="tenrec">tenrec</tp:taxon-name-part></tp:taxon-name></italic> by having a sacrum fused with the coccyx, cranial crests moderately developed and tympanic membrane present (sacrum not fused with the coccyx, cranial crests poorly developed, tympanic membrane absent in <italic><tp:taxon-name><tp:taxon-name-part taxon-name-part-type="genus" reg="Rhinella">R.</tp:taxon-name-part> <tp:taxon-name-part taxon-name-part-type="species" reg="tenrec">tenrec</tp:taxon-name-part></tp:taxon-name></italic>); from <italic><tp:taxon-name><tp:taxon-name-part taxon-name-part-type="genus" reg="Rhinella">R.</tp:taxon-name-part> <tp:taxon-name-part taxon-name-part-type="species" reg="truebae">truebae</tp:taxon-name-part></tp:taxon-name></italic> and <italic><tp:taxon-name><tp:taxon-name-part taxon-name-part-type="genus" reg="Rhinella">R.</tp:taxon-name-part> <tp:taxon-name-part taxon-name-part-type="species" reg="lindae">lindae</tp:taxon-name-part></tp:taxon-name></italic> by having a dorsolateral row of small conical tubercles extending from parotoid gland to groin, hands basally webbed, and feet moderately webbed (dorsolateral fold formed by the tubercles fusion, hands and feet extensively webbed in <italic><tp:taxon-name><tp:taxon-name-part taxon-name-part-type="genus" reg="Rhinella">R.</tp:taxon-name-part> <tp:taxon-name-part taxon-name-part-type="species" reg="truebae">truebae</tp:taxon-name-part></tp:taxon-name></italic> and <italic><tp:taxon-name><tp:taxon-name-part taxon-name-part-type="genus" reg="Rhinella">R.</tp:taxon-name-part> <tp:taxon-name-part taxon-name-part-type="species" reg="lindae">lindae</tp:taxon-name-part></tp:taxon-name></italic>). <italic><tp:taxon-name><tp:taxon-name-part taxon-name-part-type="genus" reg="Rhinella">Rhinella</tp:taxon-name-part> <tp:taxon-name-part taxon-name-part-type="species" reg="lindae">lindae</tp:taxon-name-part></tp:taxon-name></italic> possesses a snout slightly directed upwards (snout directed slightly anteroventral as “shark snout” in <italic><tp:taxon-name><tp:taxon-name-part taxon-name-part-type="genus" reg="Rhinella">R.</tp:taxon-name-part> <tp:taxon-name-part taxon-name-part-type="species" reg="lilyrodriguezae">lilyrodriguezae</tp:taxon-name-part></tp:taxon-name></italic>).</p><p>Other species of the <italic><tp:taxon-name><tp:taxon-name-part taxon-name-part-type="genus" reg="Rhinella">Rhinella</tp:taxon-name-part> <tp:taxon-name-part taxon-name-part-type="species" reg="acrolopha">acrolopha</tp:taxon-name-part></tp:taxon-name></italic> group are <italic><tp:taxon-name><tp:taxon-name-part taxon-name-part-type="genus" reg="Rhinella">R.</tp:taxon-name-part> <tp:taxon-name-part taxon-name-part-type="species" reg="acrolopha">acrolopha</tp:taxon-name-part></tp:taxon-name></italic>, <italic><tp:taxon-name><tp:taxon-name-part taxon-name-part-type="genus" reg="Rhinella">R.</tp:taxon-name-part> <tp:taxon-name-part taxon-name-part-type="species" reg="nicefori">nicefori</tp:taxon-name-part></tp:taxon-name></italic>, <italic><tp:taxon-name><tp:taxon-name-part taxon-name-part-type="genus" reg="Rhinella">R.</tp:taxon-name-part> <tp:taxon-name-part taxon-name-part-type="species" reg="paraguas">paraguas</tp:taxon-name-part></tp:taxon-name></italic>, and <italic><tp:taxon-name><tp:taxon-name-part taxon-name-part-type="genus" reg="Rhinella">R.</tp:taxon-name-part> <tp:taxon-name-part taxon-name-part-type="species" reg="ruizi">ruizi</tp:taxon-name-part></tp:taxon-name></italic>. These species are differentiated from <italic><tp:taxon-name><tp:taxon-name-part taxon-name-part-type="genus" reg="Rhinella">R.</tp:taxon-name-part> <tp:taxon-name-part taxon-name-part-type="species" reg="lilyrodriguezae">lilyrodriguezae</tp:taxon-name-part></tp:taxon-name></italic> sp. n. (characters in parentheses) by the absence of the tympanic membrane (present), hands and feet extensively webbed in <italic><tp:taxon-name><tp:taxon-name-part taxon-name-part-type="genus" reg="Rhinella">R.</tp:taxon-name-part> <tp:taxon-name-part taxon-name-part-type="species" reg="paraguas">paraguas</tp:taxon-name-part></tp:taxon-name></italic> and <italic><tp:taxon-name><tp:taxon-name-part taxon-name-part-type="genus" reg="Rhinella">R.</tp:taxon-name-part> <tp:taxon-name-part taxon-name-part-type="species" reg="ruizi">ruizi</tp:taxon-name-part></tp:taxon-name></italic>, and reduced webbing in <italic><tp:taxon-name><tp:taxon-name-part taxon-name-part-type="genus" reg="Rhinella">R.</tp:taxon-name-part> <tp:taxon-name-part taxon-name-part-type="species" reg="acrolopha">acrolopha</tp:taxon-name-part></tp:taxon-name></italic> and <italic><tp:taxon-name><tp:taxon-name-part taxon-name-part-type="genus" reg="Rhinella">R.</tp:taxon-name-part> <tp:taxon-name-part taxon-name-part-type="species" reg="nicefori">nicefori</tp:taxon-name-part></tp:taxon-name></italic> (hands basally webbed and feet moderately webbed), sacrum not fused with the coccyx except in <italic><tp:taxon-name><tp:taxon-name-part taxon-name-part-type="genus" reg="Rhinella">R.</tp:taxon-name-part> <tp:taxon-name-part taxon-name-part-type="species" reg="paraguas">paraguas</tp:taxon-name-part></tp:taxon-name></italic> (fused), seven presacral vertebrae except in <italic><tp:taxon-name><tp:taxon-name-part taxon-name-part-type="genus" reg="Rhinella">R.</tp:taxon-name-part> <tp:taxon-name-part taxon-name-part-type="species" reg="paraguas">paraguas</tp:taxon-name-part></tp:taxon-name></italic> (eight) and the presence of occipital crest except in <italic><tp:taxon-name><tp:taxon-name-part taxon-name-part-type="genus" reg="Rhinella">R.</tp:taxon-name-part> <tp:taxon-name-part taxon-name-part-type="species" reg="paraguas">paraguas</tp:taxon-name-part></tp:taxon-name></italic> (absent). <italic><tp:taxon-name><tp:taxon-name-part taxon-name-part-type="genus" reg="Rhinella">Rhinella</tp:taxon-name-part> <tp:taxon-name-part taxon-name-part-type="species" reg="nicefori">nicefori</tp:taxon-name-part></tp:taxon-name></italic> and <italic><tp:taxon-name><tp:taxon-name-part taxon-name-part-type="genus" reg="Rhinella">R.</tp:taxon-name-part> <tp:taxon-name-part taxon-name-part-type="species" reg="ruizi">ruizi</tp:taxon-name-part></tp:taxon-name></italic> have hands and feet with short digits (long digits). <italic><tp:taxon-name><tp:taxon-name-part taxon-name-part-type="genus" reg="Rhinella">Rhinella</tp:taxon-name-part> <tp:taxon-name-part taxon-name-part-type="species" reg="paraguas">paraguas</tp:taxon-name-part></tp:taxon-name></italic> and <italic><tp:taxon-name><tp:taxon-name-part taxon-name-part-type="genus" reg="Rhinella">R.</tp:taxon-name-part> <tp:taxon-name-part taxon-name-part-type="species" reg="ruizi">ruizi</tp:taxon-name-part></tp:taxon-name></italic> have cranial crests very low (moderately developed). <italic><tp:taxon-name><tp:taxon-name-part taxon-name-part-type="genus" reg="Rhinella">Rhinella</tp:taxon-name-part> <tp:taxon-name-part taxon-name-part-type="species" reg="nicefori">nicefori</tp:taxon-name-part></tp:taxon-name></italic> has a dorsolateral row of enlarged tubercles extending from the posterior margin of the parotoid gland to a point about three-fourths the distance between the axilla <!--PageBreak-->and groin (conical tubercles extending to groin). <italic><tp:taxon-name><tp:taxon-name-part taxon-name-part-type="genus" reg="Rhinella">Rhinella</tp:taxon-name-part> <tp:taxon-name-part taxon-name-part-type="species" reg="acrolopha">acrolopha</tp:taxon-name-part></tp:taxon-name></italic> possesses a snout directed markedly anteroventrally (directed slightly anteroventral as “shark snout”) and a dorsolateral row of depressed tubercles extending from the posterior margin of the parotoid gland posteriorly to a point about two-thirds distance between axilla and groin (conical tubercles extending from parotoid gland to groin).</p><p>The remaining species of the <italic><tp:taxon-name><tp:taxon-name-part taxon-name-part-type="genus" reg="Rhinella">R.</tp:taxon-name-part> <tp:taxon-name-part taxon-name-part-type="species" reg="acrolopha">acrolopha</tp:taxon-name-part></tp:taxon-name></italic> and <italic><tp:taxon-name><tp:taxon-name-part taxon-name-part-type="genus" reg="Rhinella">R.</tp:taxon-name-part> <tp:taxon-name-part taxon-name-part-type="species" reg="festae">festae</tp:taxon-name-part></tp:taxon-name></italic> groups from Colombia and Ecuador (<italic><tp:taxon-name><tp:taxon-name-part taxon-name-part-type="genus" reg="Rhinella">R.</tp:taxon-name-part> <tp:taxon-name-part taxon-name-part-type="species" reg="festae">festae</tp:taxon-name-part></tp:taxon-name></italic>, <italic><tp:taxon-name><tp:taxon-name-part taxon-name-part-type="genus" reg="Rhinella">R.</tp:taxon-name-part> <tp:taxon-name-part taxon-name-part-type="species" reg="macrorhina">macrorhina</tp:taxon-name-part></tp:taxon-name></italic> and <italic><tp:taxon-name><tp:taxon-name-part taxon-name-part-type="genus" reg="Rhinella">R.</tp:taxon-name-part> <tp:taxon-name-part taxon-name-part-type="species" reg="rostrata">rostrata</tp:taxon-name-part></tp:taxon-name></italic>) are distinguished from <italic><tp:taxon-name><tp:taxon-name-part taxon-name-part-type="genus" reg="Rhinella">R.</tp:taxon-name-part> <tp:taxon-name-part taxon-name-part-type="species" reg="lilyrodriguezae">lilyrodriguezae</tp:taxon-name-part></tp:taxon-name></italic> sp. n. by lacking the tympanic membrane (present), by having hands and feet extensively webbed (hands basally webbed and feet moderately webbed), seven presacral vertebrae (except for <italic><tp:taxon-name><tp:taxon-name-part taxon-name-part-type="genus" reg="Rhinella">R.</tp:taxon-name-part> <tp:taxon-name-part taxon-name-part-type="species" reg="macrorhina">macrorhina</tp:taxon-name-part></tp:taxon-name></italic> which has eight), snout directed markedly anteroventrally in <italic><tp:taxon-name><tp:taxon-name-part taxon-name-part-type="genus" reg="Rhinella">R.</tp:taxon-name-part> <tp:taxon-name-part taxon-name-part-type="species" reg="festae">festae</tp:taxon-name-part></tp:taxon-name></italic> and <italic><tp:taxon-name><tp:taxon-name-part taxon-name-part-type="genus" reg="Rhinella">R.</tp:taxon-name-part> <tp:taxon-name-part taxon-name-part-type="species" reg="macrorhina">macrorhina</tp:taxon-name-part></tp:taxon-name></italic> and straight in <italic><tp:taxon-name><tp:taxon-name-part taxon-name-part-type="genus" reg="Rhinella">R.</tp:taxon-name-part> <tp:taxon-name-part taxon-name-part-type="species" reg="rostrata">rostrata</tp:taxon-name-part></tp:taxon-name></italic> (directed slightly anteroventral). <italic><tp:taxon-name><tp:taxon-name-part taxon-name-part-type="genus" reg="Rhinella">Rhinella</tp:taxon-name-part> <tp:taxon-name-part taxon-name-part-type="species" reg="festae">festae</tp:taxon-name-part></tp:taxon-name></italic> and <italic><tp:taxon-name><tp:taxon-name-part taxon-name-part-type="genus" reg="Rhinella">R.</tp:taxon-name-part> <tp:taxon-name-part taxon-name-part-type="species" reg="macrorhina">macrorhina</tp:taxon-name-part></tp:taxon-name></italic> have occipital crest well developed (absent). <italic><tp:taxon-name><tp:taxon-name-part taxon-name-part-type="genus" reg="Rhinella">Rhinella</tp:taxon-name-part> <tp:taxon-name-part taxon-name-part-type="species" reg="macrorhina">macrorhina</tp:taxon-name-part></tp:taxon-name></italic> is distinct in having a sacrum not fused with the coccyx (fused), and a dorsolateral row of small tubercles extending from posterior margin of parotoid gland posteriorly to a point about one-half distance between axilla and groin (tubercles extending from parotoid gland to groin). <italic><tp:taxon-name><tp:taxon-name-part taxon-name-part-type="genus" reg="Rhinella">Rhinella</tp:taxon-name-part> <tp:taxon-name-part taxon-name-part-type="species" reg="festae">festae</tp:taxon-name-part></tp:taxon-name></italic> possesses dorsolateral row of slightly enlarged, conical tubercles extending from posterior margin of skull to a point about three-fourths distance between axilla and groin (tubercles extending from parotoid gland to groin) and hands with short digits (long digits).</p><p>Peruvian species of the <italic><tp:taxon-name><tp:taxon-name-part taxon-name-part-type="genus" reg="Rhinella">R.</tp:taxon-name-part> <tp:taxon-name-part taxon-name-part-type="species" reg="festae">festae</tp:taxon-name-part></tp:taxon-name></italic> group (<italic><tp:taxon-name><tp:taxon-name-part taxon-name-part-type="genus" reg="Rhinella">R.</tp:taxon-name-part> <tp:taxon-name-part taxon-name-part-type="species" reg="chavin">chavin</tp:taxon-name-part></tp:taxon-name></italic>, <italic><tp:taxon-name><tp:taxon-name-part taxon-name-part-type="genus" reg="Rhinella">R.</tp:taxon-name-part> <tp:taxon-name-part taxon-name-part-type="species" reg="manu">manu</tp:taxon-name-part></tp:taxon-name></italic>, <italic><tp:taxon-name><tp:taxon-name-part taxon-name-part-type="genus" reg="Rhinella">R.</tp:taxon-name-part> <tp:taxon-name-part taxon-name-part-type="species" reg="nesiotes">nesiotes</tp:taxon-name-part></tp:taxon-name></italic> and <italic><tp:taxon-name><tp:taxon-name-part taxon-name-part-type="genus" reg="Rhinella">R.</tp:taxon-name-part> <tp:taxon-name-part taxon-name-part-type="species" reg="yanachaga">yanachaga</tp:taxon-name-part></tp:taxon-name></italic>) are distinguished from <italic><tp:taxon-name><tp:taxon-name-part taxon-name-part-type="genus" reg="Rhinella">R.</tp:taxon-name-part> <tp:taxon-name-part taxon-name-part-type="species" reg="lilyrodriguezae">lilyrodriguezae</tp:taxon-name-part></tp:taxon-name></italic> sp. n. by having smaller females (maximum <abbrev xmlns:xlink="http://www.w3.org/1999/xlink" xlink:title="snout–vent length" id="ABBRID0E2KAI" xlink:type="simple">SVL</abbrev> 21.4 mm in <italic><tp:taxon-name><tp:taxon-name-part taxon-name-part-type="genus" reg="Rhinella">R.</tp:taxon-name-part> <tp:taxon-name-part taxon-name-part-type="species" reg="manu">manu</tp:taxon-name-part></tp:taxon-name></italic>, 23.6 mm in <italic><tp:taxon-name><tp:taxon-name-part taxon-name-part-type="genus" reg="Rhinella">R.</tp:taxon-name-part> <tp:taxon-name-part taxon-name-part-type="species" reg="nesiotes">nesiotes</tp:taxon-name-part></tp:taxon-name></italic>, 45.7 mm in <italic><tp:taxon-name><tp:taxon-name-part taxon-name-part-type="genus" reg="Rhinella">R.</tp:taxon-name-part> <tp:taxon-name-part taxon-name-part-type="species" reg="yanachaga">yanachaga</tp:taxon-name-part></tp:taxon-name></italic>, except in <italic><tp:taxon-name><tp:taxon-name-part taxon-name-part-type="genus" reg="Rhinella">R.</tp:taxon-name-part> <tp:taxon-name-part taxon-name-part-type="species" reg="chavin">chavin</tp:taxon-name-part></tp:taxon-name></italic> with 54.8 mm; vs. 58.3 mm in <italic><tp:taxon-name><tp:taxon-name-part taxon-name-part-type="genus" reg="Rhinella">R.</tp:taxon-name-part> <tp:taxon-name-part taxon-name-part-type="species" reg="lilyrodriguezae">lilyrodriguezae</tp:taxon-name-part></tp:taxon-name></italic>) and by having webbing of hands and feet fleshy (membranous in <italic><tp:taxon-name><tp:taxon-name-part taxon-name-part-type="genus" reg="Rhinella">R.</tp:taxon-name-part> <tp:taxon-name-part taxon-name-part-type="species" reg="lilyrodriguezae">lilyrodriguezae</tp:taxon-name-part></tp:taxon-name></italic>). <italic><tp:taxon-name><tp:taxon-name-part taxon-name-part-type="genus" reg="Rhinella">Rhinella</tp:taxon-name-part> <tp:taxon-name-part taxon-name-part-type="species" reg="chavin">chavin</tp:taxon-name-part></tp:taxon-name></italic> possesses a snout rounded in lateral view (snout protuberant, directed slightly anteroventral as “shark snout”), large [about twice <abbrev xmlns:xlink="http://www.w3.org/1999/xlink" xlink:title="horizontal eye diameter" id="ABBRID0EMNAI" xlink:type="simple">ED</abbrev>], ovoid parotoid glands (moderately large [about same size as <abbrev xmlns:xlink="http://www.w3.org/1999/xlink" xlink:title="horizontal eye diameter" id="ABBRID0EQNAI" xlink:type="simple">ED</abbrev>] and triangular), dorsolateral row of large, nearly round elevated tubercles beginning above insertion of forelimb extending to inguinal region (small, conical tubercles extending from parotoid gland to groin), elevated, elongate glands on forearm, tibia and outer dorsal margin of the foot and hand (glands absent) and hands and feet with relatively short digits (long digits). <italic><tp:taxon-name><tp:taxon-name-part taxon-name-part-type="genus" reg="Rhinella">Rhinella</tp:taxon-name-part> <tp:taxon-name-part taxon-name-part-type="species" reg="nesiotes">nesiotes</tp:taxon-name-part></tp:taxon-name></italic> has a snout rounded in lateral view (snout protuberant, directed slightly anteroventral as “shark snout”), lacks cranial crests (moderately developed), low ovoid parotoid glands (moderately large and triangular), lacks dorsolateral row of tubercles (present) and hands and feet with relatively short digits (long digits). <italic><tp:taxon-name><tp:taxon-name-part taxon-name-part-type="genus" reg="Rhinella">Rhinella</tp:taxon-name-part> <tp:taxon-name-part taxon-name-part-type="species" reg="manu">manu</tp:taxon-name-part></tp:taxon-name></italic> has a snout pointed in lateral view (snout protuberant, directed slightly anteroventral as “shark snout”), large [about twice <abbrev xmlns:xlink="http://www.w3.org/1999/xlink" xlink:title="horizontal eye diameter" id="ABBRID0EKOAI" xlink:type="simple">ED</abbrev>], oblong parotoid glands to the point of being nearly spherical (moderately large [about same size as <abbrev xmlns:xlink="http://www.w3.org/1999/xlink" xlink:title="horizontal eye diameter" id="ABBRID0EOOAI" xlink:type="simple">ED</abbrev>] and triangular) and inconspicuous cranial crests (moderately developed). <italic><tp:taxon-name><tp:taxon-name-part taxon-name-part-type="genus" reg="Rhinella">Rhinella</tp:taxon-name-part> <tp:taxon-name-part taxon-name-part-type="species" reg="yanachaga">yanachaga</tp:taxon-name-part></tp:taxon-name></italic> is most similar to <italic><tp:taxon-name><tp:taxon-name-part taxon-name-part-type="genus" reg="Rhinella">R.</tp:taxon-name-part> <tp:taxon-name-part taxon-name-part-type="species" reg="lilyrodriguezae">lilyrodriguezae</tp:taxon-name-part></tp:taxon-name></italic> sp. n. from cloud forests of central Peru, both have cranial crests, tympanic membrane distinct, moderately large [about same size as <abbrev xmlns:xlink="http://www.w3.org/1999/xlink" xlink:title="horizontal eye diameter" id="ABBRID0EIPAI" xlink:type="simple">ED</abbrev>] parotoid glands, dorsolateral rows of small, conical tubercles extending from parotoid gland to groin, fingers and toes relatively long and long, slender extremities. Nevertheless, <italic><tp:taxon-name><tp:taxon-name-part taxon-name-part-type="genus" reg="Rhinella">R.</tp:taxon-name-part> <tp:taxon-name-part taxon-name-part-type="species" reg="yanachaga">yanachaga</tp:taxon-name-part></tp:taxon-name></italic> differs from <!--PageBreak--><italic><tp:taxon-name><tp:taxon-name-part taxon-name-part-type="genus" reg="Rhinella">R.</tp:taxon-name-part> <tp:taxon-name-part taxon-name-part-type="species" reg="lilyrodriguezae">lilyrodriguezae</tp:taxon-name-part></tp:taxon-name></italic> sp. n. by having a snout slightly protruding in lateral view (snout protuberant, directed slightly anteroventral as “shark snout”), well developed webbing on hands and feet (hands basally webbed, and feet moderately webbed), dorsal skin smooth without keratin-tipped tubercles in females (dorsum smooth with scattered conical tubercles in females) and dorsal coloration in life is dark brown with small, irregular, green spots and markings (dorsum light brown to greenish brown with irregular brown, dark brown or black markings).</p></tp:treatment-sec><tp:treatment-sec sec-type="description" id="SECID0EDQAI"><title>Description of the holotype.</title><p>Gravid female; body robust; <abbrev xmlns:xlink="http://www.w3.org/1999/xlink" xlink:title="snout–vent length" id="ABBRID0EJQAI" xlink:type="simple">SVL</abbrev> 58.3 mm; head triangular in dorsal view; head wider than long (<abbrev xmlns:xlink="http://www.w3.org/1999/xlink" xlink:title="head width (at level of angle of jaw)" id="ABBRID0ENQAI" xlink:type="simple">HW</abbrev> 1.12 times <abbrev xmlns:xlink="http://www.w3.org/1999/xlink" xlink:title="head length (from angle of jaw to tip of snout)" id="ABBRID0ERQAI" xlink:type="simple">HL</abbrev>), head width 30% of <abbrev xmlns:xlink="http://www.w3.org/1999/xlink" xlink:title="snout–vent length" id="ABBRID0EVQAI" xlink:type="simple">SVL</abbrev>; head length 27% of <abbrev xmlns:xlink="http://www.w3.org/1999/xlink" xlink:title="snout–vent length" id="ABBRID0EZQAI" xlink:type="simple">SVL</abbrev>; head narrower than body; snout acuminate, rounded terminally in dorsal view; not bulbous at tip; distance from the nostril to the tip of the snout (3.2 mm) is noticeably less than the distance from the nostril to the eye (5.8 mm), constituting 20% of head length; snout long, protuberant, directed slightly anteroventral as “shark snout” in profile (Fig. <xref ref-type="fig" rid="F3">3</xref>); snout with a ventral keel; canthus rostralis angular, rounded in lateral view; loreal region concave; nostrils small, rounded, not protruding, directed laterally, beyond anterior margin of lower jaw; internarial area concave; eye diameter equal to half the interorbital distance (<abbrev xmlns:xlink="http://www.w3.org/1999/xlink" xlink:title="horizontal eye diameter" id="ABBRID0EBRAI" xlink:type="simple">ED</abbrev>/<abbrev xmlns:xlink="http://www.w3.org/1999/xlink" xlink:title="interorbital distance" id="ABBRID0EFRAI" xlink:type="simple">IOD</abbrev> = 0.5), <abbrev xmlns:xlink="http://www.w3.org/1999/xlink" xlink:title="horizontal eye diameter" id="ABBRID0EJRAI" xlink:type="simple">ED</abbrev> noticeably shorter than E-D; canthal ridges angular evident; cephalic crests moderately developed; pre-, supra-, postorbital crests distinct, continuous; occipital crest absent; supratympanic crest evident, expanded laterally; pretympanic crests well defined; tympanic annulus weakly defined, superficial tympanic membrane present, not in contact with parotoid glands or postorbital crests; tympanum diameter smaller than eye diameter; parotoid glands moderately large (about same size as <abbrev xmlns:xlink="http://www.w3.org/1999/xlink" xlink:title="horizontal eye diameter" id="ABBRID0ENRAI" xlink:type="simple">ED</abbrev>), roughly triangular in outline; upper eyelid covered with many, low, keratin-tipped tubercles; dorsal and lateral surfaces of head bearing many warts; forearms long, slender; forearm length 26% of <abbrev xmlns:xlink="http://www.w3.org/1999/xlink" xlink:title="snout–vent length" id="ABBRID0ERRAI" xlink:type="simple">SVL</abbrev>; dorsal surface of forelimbs spiculate, bearing densely scattered subconical tubercles; hand length 28% of <abbrev xmlns:xlink="http://www.w3.org/1999/xlink" xlink:title="snout–vent length" id="ABBRID0EVRAI" xlink:type="simple">SVL</abbrev>; hands with long fingers; relative lengths of fingers I &lt; II &lt; IV &lt; III; finger tips rounded; fingers basally webbed, extended between fingers II–IV; Finger IV bears well-defined lateral fringes (Fig. <xref ref-type="fig" rid="F4">4A</xref>); palmar tubercle prominent, round, larger than oval thenar tubercle, about one half size of the palmar tubercle; subarticular tubercles diffuse, low, round to ovoid; supernumerary tubercles low, poorly developed, indistinct; hindlimbs long, slim; tibia length 40% of <abbrev xmlns:xlink="http://www.w3.org/1999/xlink" xlink:title="snout–vent length" id="ABBRID0E4RAI" xlink:type="simple">SVL</abbrev>; tibia longer than foot; dorsal surface of hindlimbs spiculate with subconical tubercles; foot length 39% of <abbrev xmlns:xlink="http://www.w3.org/1999/xlink" xlink:title="snout–vent length" id="ABBRID0EBSAI" xlink:type="simple">SVL</abbrev>; toes long; relative lengths of toes I &lt; II &lt; III &lt; V &lt; IV; toes tips rounded; toes moderately webbed, with the following formula: I 1–2- II 1-–2 III 1–3<sup>+</sup> IV 3<sup>+</sup>–2 V; free portions of all toes bear well-defined lateral fringes (Fig. <xref ref-type="fig" rid="F4">4B</xref>); tarsal fold absent; inner metatarsal tubercle large, slightly elliptical, weakly protuberant; outer metatarsal tubercle round, smaller than inner metatarsal tubercle, half the size of inner metatarsal tubercle; subarticular tubercles diffuse, low, round to ovoid; supernumerary tubercles indistinct, skin on dorsal surface of the body with numerous small, round, elevated tubercles, bearing single keratinized tip; flanks with lower density of tubercles than dorsum; dorsolateral row of small, conical tubercles extending from parotoid gland to groin, not forming a distinct dorsolateral fold; skin of venter and throat, chest and venter granular; cloacal <!--PageBreak--><!--PageBreak-->opening directed posteriorly at the mid-level of the thighs); tongue narrow, about 2.5 times as long as wide, not notched posteriorly, posterior one half free; choanae small, ovoid, widely separated and partially concealed by palatal shelf of maxilla.</p><fig id="F3" position="float" orientation="portrait"><label>Figure 3.</label><caption><p>Holotype of <italic><tp:taxon-name><tp:taxon-name-part taxon-name-part-type="genus" reg="Rhinella">Rhinella</tp:taxon-name-part> <tp:taxon-name-part taxon-name-part-type="species" reg="lilyrodriguezae">lilyrodriguezae</tp:taxon-name-part></tp:taxon-name></italic> sp. n. (<named-content xmlns:xlink="http://www.w3.org/1999/xlink" content-type="dwc:institutional_code" xlink:type="simple">MUSM</named-content> 32204, head length = 15.9 mm), <bold>A</bold> lateral, and <bold>B</bold> dorsal views of head. Photos by J. C. Cusi.</p></caption><graphic xmlns:xlink="http://www.w3.org/1999/xlink" xlink:href="zookeys-673-021-g003.jpg" position="float" orientation="portrait" xlink:type="simple" id="oo_135633.jpg"/></fig><fig id="F4" position="float" orientation="portrait"><label>Figure 4.</label><caption><p>Holotype of <italic><tp:taxon-name><tp:taxon-name-part taxon-name-part-type="genus" reg="Rhinella">Rhinella</tp:taxon-name-part> <tp:taxon-name-part taxon-name-part-type="species" reg="lilyrodriguezae">lilyrodriguezae</tp:taxon-name-part></tp:taxon-name></italic> sp. n. (<named-content xmlns:xlink="http://www.w3.org/1999/xlink" content-type="dwc:institutional_code" xlink:type="simple">MUSM</named-content> 32204), <bold>A</bold> palmar, and <bold>B</bold> plantar views of right hand and foot. Scale bar 5 mm. Photos by Juan C. Cusi.</p></caption><graphic xmlns:xlink="http://www.w3.org/1999/xlink" xlink:href="zookeys-673-021-g004.jpg" position="float" orientation="portrait" xlink:type="simple" id="oo_135634.jpg"/></fig></tp:treatment-sec><tp:treatment-sec sec-type="description" id="SECID0ESUAI"><title>Measurements (in mm) of the holotype.</title><p>
            <abbrev xmlns:xlink="http://www.w3.org/1999/xlink" xlink:title="snout–vent length" id="ABBRID0EYUAI" xlink:type="simple">SVL</abbrev>: 58.3; <abbrev xmlns:xlink="http://www.w3.org/1999/xlink" xlink:title="head width (at level of angle of jaw)" id="ABBRID0E3UAI" xlink:type="simple">HW</abbrev>: 17.8; <abbrev xmlns:xlink="http://www.w3.org/1999/xlink" xlink:title="head length (from angle of jaw to tip of snout)" id="ABBRID0EAVAI" xlink:type="simple">HL</abbrev>: 15.9; <abbrev xmlns:xlink="http://www.w3.org/1999/xlink" xlink:title="horizontal eye diameter" id="ABBRID0EEVAI" xlink:type="simple">ED</abbrev>: 4.4; <abbrev xmlns:xlink="http://www.w3.org/1999/xlink" xlink:title="interorbital distance" id="ABBRID0EIVAI" xlink:type="simple">IOD</abbrev>: 9.3; <abbrev xmlns:xlink="http://www.w3.org/1999/xlink" xlink:title="upper eyelid width" id="ABBRID0EMVAI" xlink:type="simple">EW</abbrev>: 3.9; <abbrev xmlns:xlink="http://www.w3.org/1999/xlink" xlink:title="eyelid length (upper eyelid length)" id="ABBRID0EQVAI" xlink:type="simple">EL</abbrev>: 6.4; <abbrev xmlns:xlink="http://www.w3.org/1999/xlink" xlink:title="internarial distance" id="ABBRID0EUVAI" xlink:type="simple">IND</abbrev>: 4.3; <abbrev xmlns:xlink="http://www.w3.org/1999/xlink" xlink:title="eye-nostril distance (straight line distance between anterior corner of orbit and posterior margin of external nares)" id="ABBRID0EYVAI" xlink:type="simple">E–N</abbrev>: 5.8; <abbrev xmlns:xlink="http://www.w3.org/1999/xlink" xlink:title="nostril-snout distance" id="ABBRID0E3VAI" xlink:type="simple">NSD</abbrev>: 3.2; <abbrev xmlns:xlink="http://www.w3.org/1999/xlink" xlink:title="snout length (between anterior corner of eye and tip of snout)" id="ABBRID0EAWAI" xlink:type="simple">SL</abbrev>: 9.1; <abbrev xmlns:xlink="http://www.w3.org/1999/xlink" xlink:title="forearm length (between flexed elbow and proximal edge of palmar tubercle)" id="ABBRID0EEWAI" xlink:type="simple">FL</abbrev>: 15.4; <abbrev xmlns:xlink="http://www.w3.org/1999/xlink" xlink:title="hand length (between proximal edge of palmar tubercle and tip of Finger III)" id="ABBRID0EIWAI" xlink:type="simple">HNDL</abbrev>: 16.3; <abbrev xmlns:xlink="http://www.w3.org/1999/xlink" xlink:title="femur length" id="ABBRID0EMWAI" xlink:type="simple">FEML</abbrev>: 23.7; <abbrev xmlns:xlink="http://www.w3.org/1999/xlink" xlink:title="tibia length" id="ABBRID0EQWAI" xlink:type="simple">TL</abbrev>: 23.4; <abbrev xmlns:xlink="http://www.w3.org/1999/xlink" xlink:title="foot length (distance from proximal margin of inner metatarsal tubercle to tip of Toe IV)" id="ABBRID0EUWAI" xlink:type="simple">FOOTL</abbrev>: 22.6.</p></tp:treatment-sec><tp:treatment-sec sec-type="Coloration of the holotype in alcohol" id="SECID0EYWAI"><title>Coloration of the holotype in alcohol</title><p>
            <bold>(Fig. <xref ref-type="fig" rid="F5">5</xref>).</bold> General dorsal coloration light brown; dorsum and hind limbs with small, irregular, dark brown spots and markings; flanks cream, with a discontinuous, well defined, broad, black ventrolateral band beginning behind tympanum and extending to inguinal region; dark grey transverse bars on shanks; tympanum brown; upper lip cream without bars or spots; dorsolateral row of tubercles reddish brown, sharply contrasting with the black discontinuous ventrolateral band; throat, chest and venter gray with minute light cream spots; ventral surfaces of thighs gray with minute dark grey spots; ventral surfaces of hands and feet dark gray; subarticular and supernumerary tubercles cream on hands.</p><fig id="F5" position="float" orientation="portrait"><label>Figure 5.</label><caption><p>Holotype of <italic><tp:taxon-name><tp:taxon-name-part taxon-name-part-type="genus" reg="Rhinella">Rhinella</tp:taxon-name-part> <tp:taxon-name-part taxon-name-part-type="species" reg="lilyrodriguezae">lilyrodriguezae</tp:taxon-name-part></tp:taxon-name></italic> sp. n. (<named-content xmlns:xlink="http://www.w3.org/1999/xlink" content-type="dwc:institutional_code" xlink:type="simple">MUSM</named-content> 32204) in alcohol, <bold>A</bold> dorsal, and <bold>B</bold> ventral views. Scale bar 10 mm. Photos by J. C. Cusi.</p></caption><graphic xmlns:xlink="http://www.w3.org/1999/xlink" xlink:href="zookeys-673-021-g005.jpg" position="float" orientation="portrait" xlink:type="simple" id="oo_135635.jpg"/></fig><!--PageBreak--><!--PageBreak--></tp:treatment-sec><tp:treatment-sec sec-type="Coloration of holotype in life" id="SECID0EIYAI"><title>Coloration of holotype in life</title><p>
            <bold>(Fig. <xref ref-type="fig" rid="F6">6</xref>).</bold> Diurnal coloration of dorsum and flanks dark brown; flanks with irregular, dark green dorsolateral blotches extending from behind the parotoid glands to sacral region; dorsolateral row of tubercles light brown; throat dark gray; chest and belly grey with minute light cream spots extending to the thighs; lower side of the belly cream yellow; iris silvery greenish with irregular black mottling.</p><fig id="F6" position="float" orientation="portrait"><label>Figure 6.</label><caption><p>Holotype of <italic><tp:taxon-name><tp:taxon-name-part taxon-name-part-type="genus" reg="Rhinella">Rhinella</tp:taxon-name-part> <tp:taxon-name-part taxon-name-part-type="species" reg="lilyrodriguezae">lilyrodriguezae</tp:taxon-name-part></tp:taxon-name></italic> sp. n. (<named-content xmlns:xlink="http://www.w3.org/1999/xlink" content-type="dwc:institutional_code" xlink:type="simple">MUSM</named-content> 32204, <abbrev xmlns:xlink="http://www.w3.org/1999/xlink" xlink:title="snout–vent length" id="ABBRID0ENZAI" xlink:type="simple">SVL</abbrev> = 58.3 mm) in life. <bold>A</bold> Laterodorsal and <bold>B</bold> ventral views of the coloration during the day. Photos by K. Tasker.</p></caption><graphic xmlns:xlink="http://www.w3.org/1999/xlink" xlink:href="zookeys-673-021-g006.jpg" position="float" orientation="portrait" xlink:type="simple" id="oo_135636.jpg"/></fig></tp:treatment-sec><tp:treatment-sec sec-type="variation" id="SECID0E1ZAI"><title>Variation</title><p>
            <bold>(Figs <xref ref-type="fig" rid="F7">7</xref>–<xref ref-type="fig" rid="F9">9</xref>).</bold> Considerable variation between nocturnal and diurnal coloration was observed. The nocturnal coloration of an adult female (<named-content xmlns:xlink="http://www.w3.org/1999/xlink" content-type="dwc:institutional_code" xlink:type="simple">MUSM</named-content> 32201, Fig. <xref ref-type="fig" rid="F7">7 A, B</xref>) was described as follows: dorsum light brown dorsally; whitish grey middorsal stripe extending from tip of the snout to cloaca; light cream parotoid glands; broad, whitish grey dorsolateral stripe on each side of flanks extending from behind the eyelids to groin; flanks with continuous, broad, black ventrolateral band extending from tympanic posterior region to groin; tip of the snout, eyes, eyelids, crown of head and tympanum light brown; upper lip, angle of the jaws and ventrolateral region of the flanks is whitish grey; dorsolateral row of tubercles reddish brown just above the black ventrolateral band; forelimbs and hands are brown, dorsum of the hands with whitish grey blotches in direction to the fingers; hindlimbs brown with transversal dark brown bars. The diurnal coloration of the same specimen (Fig. <xref ref-type="fig" rid="F7">7C, D</xref>): dorsum and flanks dark brown; gray middorsal stripe from tip of the snout to cloaca; parotoid glands cream brown; venter brownish grey marbled with cream; throat darker brown. An adult female (<named-content xmlns:xlink="http://www.w3.org/1999/xlink" content-type="dwc:institutional_code" xlink:type="simple">MUSM</named-content> 32205; Fig. <xref ref-type="fig" rid="F8">8</xref>) lacked a middorsal stripe and had flanks with irregular dark grey spots at night. During the day, the same specimen was characterized by a dark green dorsolateral stripe on each side of body extending from parotoid gland to groin; venter brownish grey marbled with cream; irregular dark grey spots on thighs, lateral and lower side of the belly; white blotches on middle area of the belly. Two females (<named-content xmlns:xlink="http://www.w3.org/1999/xlink" content-type="dwc:institutional_code" xlink:type="simple">MUSM</named-content> 32206, 32201) were of similar coloration as <named-content xmlns:xlink="http://www.w3.org/1999/xlink" content-type="dwc:institutional_code" xlink:type="simple">MUSM</named-content> 32205.</p><fig id="F7" position="float" orientation="portrait"><label>Figure 7.</label><caption><p>Paratype of <italic><tp:taxon-name><tp:taxon-name-part taxon-name-part-type="genus" reg="Rhinella">Rhinella</tp:taxon-name-part> <tp:taxon-name-part taxon-name-part-type="species" reg="lilyrodriguezae">lilyrodriguezae</tp:taxon-name-part></tp:taxon-name></italic> sp. n. (<named-content xmlns:xlink="http://www.w3.org/1999/xlink" content-type="dwc:institutional_code" xlink:type="simple">MUSM</named-content> 32201, <abbrev xmlns:xlink="http://www.w3.org/1999/xlink" xlink:title="snout–vent length" id="ABBRID0ED3AI" xlink:type="simple">SVL</abbrev> = 57.5 mm) in life. <bold>A</bold> Dorsal and <bold>B</bold> laterodorsal views of the coloration at night <bold>C</bold> Laterodorsal and <bold>D</bold> ventral views of the coloration during the day. Photos by K. Tasker.</p></caption><graphic xmlns:xlink="http://www.w3.org/1999/xlink" xlink:href="zookeys-673-021-g007.jpg" position="float" orientation="portrait" xlink:type="simple" id="oo_135637.jpg"/></fig><fig id="F8" position="float" orientation="portrait"><label>Figure 8.</label><caption><p>Paratype of <italic><tp:taxon-name><tp:taxon-name-part taxon-name-part-type="genus" reg="Rhinella">Rhinella</tp:taxon-name-part> <tp:taxon-name-part taxon-name-part-type="species" reg="lilyrodriguezae">lilyrodriguezae</tp:taxon-name-part></tp:taxon-name></italic> sp. n. (<named-content xmlns:xlink="http://www.w3.org/1999/xlink" content-type="dwc:institutional_code" xlink:type="simple">MUSM</named-content> 32205, <abbrev xmlns:xlink="http://www.w3.org/1999/xlink" xlink:title="snout–vent length" id="ABBRID0EM4AI" xlink:type="simple">SVL</abbrev> = 47.1 mm) in life. <bold>A</bold> Dorsal and <bold>B</bold> laterodorsal views of the coloration during the day. Photos by K. Tasker.</p></caption><graphic xmlns:xlink="http://www.w3.org/1999/xlink" xlink:href="zookeys-673-021-g008.jpg" position="float" orientation="portrait" xlink:type="simple" id="oo_135638.jpg"/></fig><p>The remaining paratypes show some variation in nocturnal color pattern. The overall dorsal coloration of the juveniles (<named-content xmlns:xlink="http://www.w3.org/1999/xlink" content-type="dwc:institutional_code" xlink:type="simple">MUSM</named-content> 32211, 32213) is light grey with darker irregular markings forming a “dead-leaf pattern” from between eyes to cloacal region. Cranial crests are more prominent in adults than in juveniles. All specimens, except the holotype, have tip of snout acuminate in dorsal view. Radiographs show that all specimens have eight presacral vertebrae and a sacrococcygeal articulation (Fig. <xref ref-type="fig" rid="F9">9</xref>). For variation in measurements see Table <xref ref-type="table" rid="T2">2</xref>.</p><fig id="F9" position="float" orientation="portrait"><label>Figure 9.</label><caption><p>X-ray of the paratye <italic><tp:taxon-name><tp:taxon-name-part taxon-name-part-type="genus" reg="Rhinella">Rhinella</tp:taxon-name-part> <tp:taxon-name-part taxon-name-part-type="species" reg="lilyrodriguezae">lilyrodriguezae</tp:taxon-name-part></tp:taxon-name></italic> sp. n. <named-content xmlns:xlink="http://www.w3.org/1999/xlink" content-type="dwc:institutional_code" xlink:type="simple">MUSM</named-content> 32206. Photos by J. C. Cusi.</p></caption><graphic xmlns:xlink="http://www.w3.org/1999/xlink" xlink:href="zookeys-673-021-g009.jpg" position="float" orientation="portrait" xlink:type="simple" id="oo_135639.jpg"/></fig><table-wrap id="T2" position="float" orientation="portrait"><label>Table 2.</label><caption><p>Morphometric measurements in mm of the holotype and paratypes of <italic><tp:taxon-name><tp:taxon-name-part taxon-name-part-type="genus" reg="Rhinella">Rhinella</tp:taxon-name-part> <tp:taxon-name-part taxon-name-part-type="species" reg="lilyrodriguezae">lilyrodriguezae</tp:taxon-name-part></tp:taxon-name></italic> sp. n. See text for abbreviations.</p></caption><table id="TID0ELIAG" rules="all"><tbody><tr><th rowspan="2" colspan="1">Measurements</th><th rowspan="1" colspan="1">Holotype</th><th rowspan="1" colspan="5">Paratypes</th></tr><tr><th rowspan="1" colspan="1">
                    <named-content xmlns:xlink="http://www.w3.org/1999/xlink" content-type="dwc:institutional_code" xlink:type="simple">MUSM</named-content> 32204</th><th rowspan="1" colspan="1">
                    <named-content xmlns:xlink="http://www.w3.org/1999/xlink" content-type="dwc:institutional_code" xlink:type="simple">MUSM</named-content> 32201</th><th rowspan="1" colspan="1">
                    <named-content xmlns:xlink="http://www.w3.org/1999/xlink" content-type="dwc:institutional_code" xlink:type="simple">MUSM</named-content> 32206</th><th rowspan="1" colspan="1">
                    <named-content xmlns:xlink="http://www.w3.org/1999/xlink" content-type="dwc:institutional_code" xlink:type="simple">MUSM</named-content> 32205</th><th rowspan="1" colspan="1">
                    <named-content xmlns:xlink="http://www.w3.org/1999/xlink" content-type="dwc:institutional_code" xlink:type="simple">MUSM</named-content> 32211</th><th rowspan="1" colspan="1">
                    <named-content xmlns:xlink="http://www.w3.org/1999/xlink" content-type="dwc:institutional_code" xlink:type="simple">MUSM</named-content> 32213</th></tr><tr><td rowspan="1" colspan="1">
                    <bold>Sex</bold>
                  </td><td rowspan="1" colspan="1">Female</td><td rowspan="1" colspan="1">Female</td><td rowspan="1" colspan="1">Female</td><td rowspan="1" colspan="1">Female</td><td rowspan="1" colspan="1">Juvenile</td><td rowspan="1" colspan="1">Juvenile</td></tr><tr><td rowspan="1" colspan="1">
                    <bold><abbrev xmlns:xlink="http://www.w3.org/1999/xlink" xlink:title="snout–vent length" id="ABBRID0E4CBI" xlink:type="simple">SVL</abbrev></bold>
                  </td><td rowspan="1" colspan="1">58.3</td><td rowspan="1" colspan="1">57.5</td><td rowspan="1" colspan="1">55.5</td><td rowspan="1" colspan="1">47.1</td><td rowspan="1" colspan="1">34.9</td><td rowspan="1" colspan="1">27.8</td></tr><tr><td rowspan="1" colspan="1">
                    <bold><abbrev xmlns:xlink="http://www.w3.org/1999/xlink" xlink:title="head width (at level of angle of jaw)" id="ABBRID0EZDBI" xlink:type="simple">HW</abbrev></bold>
                  </td><td rowspan="1" colspan="1">17.8</td><td rowspan="1" colspan="1">18.0</td><td rowspan="1" colspan="1">17.2</td><td rowspan="1" colspan="1">11.4</td><td rowspan="1" colspan="1">11.6</td><td rowspan="1" colspan="1">9.4</td></tr><tr><td rowspan="1" colspan="1">
                    <bold><abbrev xmlns:xlink="http://www.w3.org/1999/xlink" xlink:title="head length (from angle of jaw to tip of snout)" id="ABBRID0EVEBI" xlink:type="simple">HL</abbrev></bold>
                  </td><td rowspan="1" colspan="1">15.9</td><td rowspan="1" colspan="1">15.1</td><td rowspan="1" colspan="1">14.1</td><td rowspan="1" colspan="1">8.9</td><td rowspan="1" colspan="1">9.0</td><td rowspan="1" colspan="1">9.2</td></tr><tr><td rowspan="1" colspan="1">
                    <bold><abbrev xmlns:xlink="http://www.w3.org/1999/xlink" xlink:title="horizontal eye diameter" id="ABBRID0ERFBI" xlink:type="simple">ED</abbrev></bold>
                  </td><td rowspan="1" colspan="1">4.4</td><td rowspan="1" colspan="1">4.3</td><td rowspan="1" colspan="1">4.3</td><td rowspan="1" colspan="1">4.2</td><td rowspan="1" colspan="1">3.7</td><td rowspan="1" colspan="1">3.2</td></tr><tr><td rowspan="1" colspan="1">
                    <bold><abbrev xmlns:xlink="http://www.w3.org/1999/xlink" xlink:title="interorbital distance" id="ABBRID0ENGBI" xlink:type="simple">IOD</abbrev></bold>
                  </td><td rowspan="1" colspan="1">9.3</td><td rowspan="1" colspan="1">8.8</td><td rowspan="1" colspan="1">8.8</td><td rowspan="1" colspan="1">8.4</td><td rowspan="1" colspan="1">5.6</td><td rowspan="1" colspan="1">4.9</td></tr><tr><td rowspan="1" colspan="1">
                    <bold><abbrev xmlns:xlink="http://www.w3.org/1999/xlink" xlink:title="upper eyelid width" id="ABBRID0EJHBI" xlink:type="simple">EW</abbrev></bold>
                  </td><td rowspan="1" colspan="1">3.9</td><td rowspan="1" colspan="1">3.9</td><td rowspan="1" colspan="1">3.9</td><td rowspan="1" colspan="1">3.7</td><td rowspan="1" colspan="1">3.4</td><td rowspan="1" colspan="1">2.8</td></tr><tr><td rowspan="1" colspan="1">
                    <bold><abbrev xmlns:xlink="http://www.w3.org/1999/xlink" xlink:title="eyelid length (upper eyelid length)" id="ABBRID0EFIBI" xlink:type="simple">EL</abbrev></bold>
                  </td><td rowspan="1" colspan="1">6.4</td><td rowspan="1" colspan="1">6.8</td><td rowspan="1" colspan="1">6.0</td><td rowspan="1" colspan="1">6.2</td><td rowspan="1" colspan="1">3.9</td><td rowspan="1" colspan="1">3.2</td></tr><tr><td rowspan="1" colspan="1">
                    <bold><abbrev xmlns:xlink="http://www.w3.org/1999/xlink" xlink:title="internarial distance" id="ABBRID0EBJBI" xlink:type="simple">IND</abbrev></bold>
                  </td><td rowspan="1" colspan="1">4.3</td><td rowspan="1" colspan="1">4.4</td><td rowspan="1" colspan="1">4.3</td><td rowspan="1" colspan="1">4.1</td><td rowspan="1" colspan="1">2.5</td><td rowspan="1" colspan="1">2.1</td></tr><tr><td rowspan="1" colspan="1">
                    <bold>E-N</bold>
                  </td><td rowspan="1" colspan="1">5.8</td><td rowspan="1" colspan="1">5.7</td><td rowspan="1" colspan="1">5.6</td><td rowspan="1" colspan="1">5.5</td><td rowspan="1" colspan="1">3.4</td><td rowspan="1" colspan="1">3.9</td></tr><tr><td rowspan="1" colspan="1">
                    <bold><abbrev xmlns:xlink="http://www.w3.org/1999/xlink" xlink:title="nostril-snout distance" id="ABBRID0EWKBI" xlink:type="simple">NSD</abbrev></bold>
                  </td><td rowspan="1" colspan="1">3.2</td><td rowspan="1" colspan="1">3.2</td><td rowspan="1" colspan="1">3.0</td><td rowspan="1" colspan="1">2.9</td><td rowspan="1" colspan="1">1.7</td><td rowspan="1" colspan="1">1.3</td></tr><tr><td rowspan="1" colspan="1">
                    <bold><abbrev xmlns:xlink="http://www.w3.org/1999/xlink" xlink:title="snout length (between anterior corner of eye and tip of snout)" id="ABBRID0ESLBI" xlink:type="simple">SL</abbrev></bold>
                  </td><td rowspan="1" colspan="1">9.1</td><td rowspan="1" colspan="1">9.0</td><td rowspan="1" colspan="1">8.7</td><td rowspan="1" colspan="1">8.1</td><td rowspan="1" colspan="1">5.8</td><td rowspan="1" colspan="1">4.9</td></tr><tr><td rowspan="1" colspan="1">
                    <bold><abbrev xmlns:xlink="http://www.w3.org/1999/xlink" xlink:title="forearm length (between flexed elbow and proximal edge of palmar tubercle)" id="ABBRID0EOMBI" xlink:type="simple">FL</abbrev></bold>
                  </td><td rowspan="1" colspan="1">15.4</td><td rowspan="1" colspan="1">15.2</td><td rowspan="1" colspan="1">14.1</td><td rowspan="1" colspan="1">13.5</td><td rowspan="1" colspan="1">9.1</td><td rowspan="1" colspan="1">7.2</td></tr><tr><td rowspan="1" colspan="1">
                    <bold><abbrev xmlns:xlink="http://www.w3.org/1999/xlink" xlink:title="hand length (between proximal edge of palmar tubercle and tip of Finger III)" id="ABBRID0EKNBI" xlink:type="simple">HNDL</abbrev></bold>
                  </td><td rowspan="1" colspan="1">16.3</td><td rowspan="1" colspan="1">16.4</td><td rowspan="1" colspan="1">15.1</td><td rowspan="1" colspan="1">13.7</td><td rowspan="1" colspan="1">8.7</td><td rowspan="1" colspan="1">6.5</td></tr><tr><td rowspan="1" colspan="1">
                    <bold><abbrev xmlns:xlink="http://www.w3.org/1999/xlink" xlink:title="femur length" id="ABBRID0EGOBI" xlink:type="simple">FEML</abbrev></bold>
                  </td><td rowspan="1" colspan="1">23.7</td><td rowspan="1" colspan="1">23.5</td><td rowspan="1" colspan="1">22.0</td><td rowspan="1" colspan="1">20.3</td><td rowspan="1" colspan="1">13.2</td><td rowspan="1" colspan="1">11.7</td></tr><tr><td rowspan="1" colspan="1">
                    <bold><abbrev xmlns:xlink="http://www.w3.org/1999/xlink" xlink:title="tibia length" id="ABBRID0ECPBI" xlink:type="simple">TL</abbrev></bold>
                  </td><td rowspan="1" colspan="1">23.4</td><td rowspan="1" colspan="1">23.2</td><td rowspan="1" colspan="1">21.4</td><td rowspan="1" colspan="1">19.9</td><td rowspan="1" colspan="1">13.1</td><td rowspan="1" colspan="1">11.3</td></tr><tr><td rowspan="1" colspan="1">
                    <bold><abbrev xmlns:xlink="http://www.w3.org/1999/xlink" xlink:title="foot length (distance from proximal margin of inner metatarsal tubercle to tip of Toe IV)" id="ABBRID0E5PBI" xlink:type="simple">FOOTL</abbrev></bold>
                  </td><td rowspan="1" colspan="1">22.6</td><td rowspan="1" colspan="1">23.3</td><td rowspan="1" colspan="1">22.0</td><td rowspan="1" colspan="1">20.9</td><td rowspan="1" colspan="1">13.5</td><td rowspan="1" colspan="1">10.8</td></tr></tbody></table></table-wrap></tp:treatment-sec><tp:treatment-sec sec-type="etymology" id="SECID0EUQBI"><title>Etymology.</title><p>The specific epithet <italic><tp:taxon-name><tp:taxon-name-part taxon-name-part-type="species" reg="lilyrodriguezae">lilyrodriguezae</tp:taxon-name-part></tp:taxon-name></italic> is a noun in the genitive case and a patronym for Dr. Lily Rodriguez, for her contributions to the knowledge of the Peruvian amphibians and her initiatives that have promoted the creation of numerous natural protected areas in Peru, such as the Cordillera Azul National Park.</p></tp:treatment-sec><tp:treatment-sec sec-type="distribution" id="SECID0EERBI"><title>Distribution, ecology and conservation status.</title><p>
            <italic><tp:taxon-name><tp:taxon-name-part taxon-name-part-type="genus" reg="Rhinella">Rhinella</tp:taxon-name-part> <tp:taxon-name-part taxon-name-part-type="species" reg="lilyrodriguezae">lilyrodriguezae</tp:taxon-name-part></tp:taxon-name></italic> sp. n. is only known from the Shapaja sector within the <abbrev xmlns:xlink="http://www.w3.org/1999/xlink" xlink:title="ordillera Azul National Park" id="ABBRID0EVRBI" xlink:type="simple">CAZNP</abbrev> in northern Peru, at elevations between 1245 and 1280 m a.s.l. (Fig. <xref ref-type="fig" rid="F1">1</xref>). It was encountered in montane forest during the dry season. The type locality was accessed by a hike of 7 hours across a small trail from the Misterioso River (natural boundary between natural protected area and a forest concession dedicated to wood extraction). The species has nocturnal and semiarboreal mode of life (all individuals were found at night between 20:33 and 22:49 on leaves of bushes between 10 and 100 cm above the ground, along a small creek). A negative impact of logging, soil removal and noise pollution was observed around the localities of the new species. Subsistence game hunting and exaggerated fishing by local population are other factors threatening the local biodiversity.</p><p>One gravid female (<named-content xmlns:xlink="http://www.w3.org/1999/xlink" content-type="dwc:institutional_code" xlink:type="simple">MUSM</named-content> 32204, <abbrev xmlns:xlink="http://www.w3.org/1999/xlink" xlink:title="snout–vent length" id="ABBRID0EESBI" xlink:type="simple">SVL</abbrev> 58.3 mm, holotype) contained 185 ovarian eggs (left ovary: 95; right ovary: 90) with an average diameter of 2.8 ± 0.2 mm (3.2–2.7 mm, n = 20), which are pale cream yellow in preservative. The presence of numerous, large, pigmented eggs and association of the individuals with water bodies suggest endotrophic larvae (e.g., direct development or nonfeeding tadpoles that develop in water or moist soil; <xref ref-type="bibr" rid="B29">Peloso et al. 2014</xref>), as can be expected in <italic><tp:taxon-name><tp:taxon-name-part taxon-name-part-type="genus" reg="Rhinella">R.</tp:taxon-name-part> <tp:taxon-name-part taxon-name-part-type="species" reg="manu">manu</tp:taxon-name-part></tp:taxon-name></italic>, <italic><tp:taxon-name><tp:taxon-name-part taxon-name-part-type="genus" reg="Rhinella">R.</tp:taxon-name-part> <tp:taxon-name-part taxon-name-part-type="species" reg="paraguas">paraguas</tp:taxon-name-part></tp:taxon-name></italic> and <italic><tp:taxon-name><tp:taxon-name-part taxon-name-part-type="genus" reg="Rhinella">R.</tp:taxon-name-part> <tp:taxon-name-part taxon-name-part-type="species" reg="tacana">tacana</tp:taxon-name-part></tp:taxon-name></italic> (<xref ref-type="bibr" rid="B15">Grant and Bolívar-G. 2014</xref>, Catenazzi pers. comm.) The call of <italic><tp:taxon-name><tp:taxon-name-part taxon-name-part-type="genus" reg="Rhinella">Rhinella</tp:taxon-name-part> <tp:taxon-name-part taxon-name-part-type="species" reg="lilyrodriguezae">lilyrodriguezae</tp:taxon-name-part></tp:taxon-name></italic> was not recorded. Other anuran species that occur in the area of the type locality include <tp:taxon-name><tp:taxon-name-part taxon-name-part-type="genus" reg="Hyloscirtus">Hyloscirtus</tp:taxon-name-part> <tp:taxon-name-part taxon-name-part-type="uncertainty-rank">cf.</tp:taxon-name-part> <tp:taxon-name-part taxon-name-part-type="species" reg="phyllognathus">phyllognathus</tp:taxon-name-part></tp:taxon-name>, <italic><tp:taxon-name><tp:taxon-name-part taxon-name-part-type="genus" reg="Pristimantis">Pristimantis</tp:taxon-name-part> <tp:taxon-name-part taxon-name-part-type="species" reg="peruvianus">peruvianus</tp:taxon-name-part></tp:taxon-name></italic>, <italic><tp:taxon-name><tp:taxon-name-part taxon-name-part-type="genus" reg="Pristimantis">P.</tp:taxon-name-part> <tp:taxon-name-part taxon-name-part-type="species" reg="ventrimarmoratus">ventrimarmoratus</tp:taxon-name-part></tp:taxon-name></italic>, <tp:taxon-name><tp:taxon-name-part taxon-name-part-type="genus" reg="Rulyrana">Rulyrana</tp:taxon-name-part> <tp:taxon-name-part taxon-name-part-type="uncertainty-rank">cf.</tp:taxon-name-part> <tp:taxon-name-part taxon-name-part-type="species" reg="flavopunctata">flavopunctata</tp:taxon-name-part></tp:taxon-name>, and <italic><tp:taxon-name><tp:taxon-name-part taxon-name-part-type="genus" reg="Osteocephalus">Osteocephalus</tp:taxon-name-part> <tp:taxon-name-part taxon-name-part-type="species" reg="mimeticus">mimeticus</tp:taxon-name-part></tp:taxon-name></italic> (juveniles). We classify <italic><tp:taxon-name><tp:taxon-name-part taxon-name-part-type="genus" reg="Rhinella">Rhinella</tp:taxon-name-part> <tp:taxon-name-part taxon-name-part-type="species" reg="lilyrodriguezae">lilyrodriguezae</tp:taxon-name-part></tp:taxon-name></italic> sp. n. as “Data Deficient” according to the <abbrev xmlns:xlink="http://www.w3.org/1999/xlink" content-type="institution" xlink:title="International Union for Conservation of Nature" id="ABBRID0ECWBI" xlink:type="simple">IUCN</abbrev> red list criteria (<xref ref-type="bibr" rid="B18">IUCN 2016</xref>) based on the limited information on its geographic range.</p></tp:treatment-sec><tp:treatment-sec><!--Section generated to contain objects referenced in tp:taxon-treatment.--><fig id="F1" position="float" orientation="portrait"><label>Figure 1.</label><caption><p>Map showing the type localities of <italic><tp:taxon-name><tp:taxon-name-part taxon-name-part-type="genus" reg="Rhinella">Rhinella</tp:taxon-name-part> <tp:taxon-name-part taxon-name-part-type="species" reg="lilyrodriguezae">lilyrodriguezae</tp:taxon-name-part></tp:taxon-name></italic> sp. n. (○, yellow), selected species of the former genus <italic><tp:taxon-name><tp:taxon-name-part taxon-name-part-type="genus" reg="Rhamphophryne">Rhamphophryne</tp:taxon-name-part></tp:taxon-name></italic> (⊡, blue; with numbers <bold>1</bold> <italic><tp:taxon-name><tp:taxon-name-part taxon-name-part-type="genus" reg="Rhinella">R.</tp:taxon-name-part> <tp:taxon-name-part taxon-name-part-type="species" reg="acrolopha">acrolopha</tp:taxon-name-part></tp:taxon-name></italic> <bold>2</bold> <italic><tp:taxon-name><tp:taxon-name-part taxon-name-part-type="genus" reg="Rhinella">R.</tp:taxon-name-part> <tp:taxon-name-part taxon-name-part-type="species" reg="tenrec">tenrec</tp:taxon-name-part></tp:taxon-name></italic> <bold>3</bold> <italic><tp:taxon-name><tp:taxon-name-part taxon-name-part-type="genus" reg="Rhinella">R.</tp:taxon-name-part> <tp:taxon-name-part taxon-name-part-type="species" reg="lindae">lindae</tp:taxon-name-part></tp:taxon-name></italic> <bold>4</bold> <italic><tp:taxon-name><tp:taxon-name-part taxon-name-part-type="genus" reg="Rhinella">R.</tp:taxon-name-part> <tp:taxon-name-part taxon-name-part-type="species" reg="nicefori">nicefori</tp:taxon-name-part></tp:taxon-name></italic> <bold>5</bold> <italic><tp:taxon-name><tp:taxon-name-part taxon-name-part-type="genus" reg="Rhinella">R.</tp:taxon-name-part> <tp:taxon-name-part taxon-name-part-type="species" reg="rostrata">rostrata</tp:taxon-name-part></tp:taxon-name></italic> <bold>6</bold> <italic><tp:taxon-name><tp:taxon-name-part taxon-name-part-type="genus" reg="Rhinella">R.</tp:taxon-name-part> <tp:taxon-name-part taxon-name-part-type="species" reg="ruizi">ruizi</tp:taxon-name-part></tp:taxon-name></italic> <bold>7</bold> <italic><tp:taxon-name><tp:taxon-name-part taxon-name-part-type="genus" reg="Rhinella">R.</tp:taxon-name-part> <tp:taxon-name-part taxon-name-part-type="species" reg="paraguas">paraguas</tp:taxon-name-part></tp:taxon-name></italic>), species of the <italic><tp:taxon-name><tp:taxon-name-part taxon-name-part-type="genus" reg="Rhinella">Rhinella</tp:taxon-name-part> <tp:taxon-name-part taxon-name-part-type="species" reg="festae">festae</tp:taxon-name-part></tp:taxon-name></italic> group (⊙, red; with letters <bold>a</bold> <italic><tp:taxon-name><tp:taxon-name-part taxon-name-part-type="genus" reg="Rhinella">R.</tp:taxon-name-part> <tp:taxon-name-part taxon-name-part-type="species" reg="macrorhina">macrorhina</tp:taxon-name-part></tp:taxon-name></italic> <bold>b</bold> <italic><tp:taxon-name><tp:taxon-name-part taxon-name-part-type="genus" reg="Rhinella">R.</tp:taxon-name-part> <tp:taxon-name-part taxon-name-part-type="species" reg="festae">festae</tp:taxon-name-part></tp:taxon-name></italic> <bold>c</bold> <italic><tp:taxon-name><tp:taxon-name-part taxon-name-part-type="genus" reg="Rhinella">R.</tp:taxon-name-part> <tp:taxon-name-part taxon-name-part-type="species" reg="chavin">chavin</tp:taxon-name-part></tp:taxon-name></italic> <bold>d</bold> <italic><tp:taxon-name><tp:taxon-name-part taxon-name-part-type="genus" reg="Rhinella">R.</tp:taxon-name-part> <tp:taxon-name-part taxon-name-part-type="species" reg="yanachaga">yanachaga</tp:taxon-name-part></tp:taxon-name></italic> <bold>e</bold> <italic><tp:taxon-name><tp:taxon-name-part taxon-name-part-type="genus" reg="Rhinella">R.</tp:taxon-name-part> <tp:taxon-name-part taxon-name-part-type="species" reg="manu">manu</tp:taxon-name-part></tp:taxon-name></italic>, f: <tp:taxon-name><tp:taxon-name-part taxon-name-part-type="genus" reg="Rhinella">Rhinella</tp:taxon-name-part> <tp:taxon-name-part taxon-name-part-type="uncertainty-rank">cf.</tp:taxon-name-part> <tp:taxon-name-part taxon-name-part-type="species" reg="nesiotes">nesiotes</tp:taxon-name-part></tp:taxon-name>) and type localities of <italic><tp:taxon-name><tp:taxon-name-part taxon-name-part-type="genus" reg="Rhinella">Rhinella</tp:taxon-name-part> <tp:taxon-name-part taxon-name-part-type="species" reg="nesiotes">nesiotes</tp:taxon-name-part></tp:taxon-name></italic> (★, green star) and <italic><tp:taxon-name><tp:taxon-name-part taxon-name-part-type="genus" reg="Rhinella">Rhinella</tp:taxon-name-part> <tp:taxon-name-part taxon-name-part-type="species" reg="tacana">tacana</tp:taxon-name-part></tp:taxon-name></italic> (✙, cross, green). Abbreviation <abbrev xmlns:xlink="http://www.w3.org/1999/xlink" xlink:title="Park Rangers Center" id="ABBRID0ELWAE" xlink:type="simple">PRC</abbrev>: Park Rangers Center.</p></caption><graphic xmlns:xlink="http://www.w3.org/1999/xlink" xlink:href="zookeys-673-021-g001.jpg" position="float" orientation="portrait" xlink:type="simple" id="oo_135631.jpg"/></fig></tp:treatment-sec><ref-list><ref id="B42"><mixed-citation xmlns:xlink="http://www.w3.org/1999/xlink" xlink:type="simple">
          <person-group><name name-style="western"><surname>Tasker</surname><given-names>K</given-names></name><name name-style="western"><surname>Twomey</surname><given-names>E</given-names></name></person-group> (<year>2015</year>) <article-title>Parque Nacional Cordillera Azul, San Martín, Loreto, Ucayali y Huánuco, PERÚ. Anfibios de Cordillera Azul.</article-title> <source>The Field Museum Guide #</source> <volume>596</volume>: <fpage>1</fpage>–<lpage>7</lpage>.</mixed-citation></ref><ref id="B29"><mixed-citation xmlns:xlink="http://www.w3.org/1999/xlink" xlink:type="simple">
          <person-group><name name-style="western"><surname>Peloso</surname><given-names>P</given-names></name><name name-style="western"><surname>Sturaro</surname><given-names>M</given-names></name><name name-style="western"><surname>Forlani</surname><given-names>M</given-names></name><name name-style="western"><surname>Gaucher</surname><given-names>P</given-names></name><name name-style="western"><surname>Motta</surname><given-names>A</given-names></name><name name-style="western"><surname>Wheeler</surname><given-names>W</given-names></name></person-group> (<year>2014</year>) <article-title>Phylogeny, taxonomic revision, and character evolution of the genera <italic><tp:taxon-name><tp:taxon-name-part taxon-name-part-type="genus">Chiasmocleis</tp:taxon-name-part></tp:taxon-name></italic> and <italic><tp:taxon-name><tp:taxon-name-part taxon-name-part-type="genus">Syncope</tp:taxon-name-part></tp:taxon-name></italic> (<tp:taxon-name><tp:taxon-name-part taxon-name-part-type="order">Anura</tp:taxon-name-part></tp:taxon-name>, <tp:taxon-name><tp:taxon-name-part taxon-name-part-type="family">Microhylidae</tp:taxon-name-part></tp:taxon-name>) in Amazonia, with descriptions of three new species.</article-title> <source>Bulletin of the American Museum of Natural History</source> <volume>386</volume>: <fpage>1</fpage>–<lpage>96</lpage>. <ext-link xlink:type="simple" ext-link-type="uri" xlink:href="http://hdl.handle.net/2246/6517">http://hdl.handle.net/2246/6517</ext-link></mixed-citation></ref><ref id="B15"><mixed-citation xmlns:xlink="http://www.w3.org/1999/xlink" xlink:type="simple">
          <person-group><name name-style="western"><surname>Grant</surname><given-names>T</given-names></name><name name-style="western"><surname>Bolívar-G</surname><given-names>W</given-names></name></person-group> (<year>2014</year>) <article-title>New species of semiarboreal toad with a salamander-like ear (<tp:taxon-name><tp:taxon-name-part taxon-name-part-type="order">Anura</tp:taxon-name-part></tp:taxon-name>: <tp:taxon-name><tp:taxon-name-part taxon-name-part-type="family">Bufonidae</tp:taxon-name-part></tp:taxon-name>: <italic><tp:taxon-name><tp:taxon-name-part taxon-name-part-type="genus">Rhinella</tp:taxon-name-part></tp:taxon-name></italic>).</article-title> <source>Herpetologica</source> <volume>70</volume>(<issue>2</issue>): <fpage>198</fpage>–<lpage>210</lpage>. <ext-link xlink:type="simple" ext-link-type="doi" xlink:href="10.1655/HERPETOLOGICA-D-13-00082R1">http://dx.doi.org/10.1655/HERPETOLOGICA-D-13-00082R1</ext-link></mixed-citation></ref><ref id="B18"><mixed-citation xmlns:xlink="http://www.w3.org/1999/xlink" xlink:type="simple">
          <institution xlink:type="simple">IUCN</institution> (<year>2016</year>) <source>Guidelines for Using the IUCN Red List Categories and Criteria. Version 12</source>. Prepared by the <publisher-name>Standards and Petitions Subcommittee of the International Union for the Conservation of Nature</publisher-name>. <ext-link xlink:type="simple" ext-link-type="uri" xlink:href="http://www.iucnredlist.org/documents/RedListGuidelines.pdf">http://www.iucnredlist.org/documents/RedListGuidelines.pdf</ext-link> [accessed: 08 August 2016]</mixed-citation></ref></ref-list></tp:taxon-treatment>
